# Supplementary material for: The Growth Performance, Nutrient Digestibility, Gut Bacteria and Bone Strength of Broilers Offered Alternative, Sustainable Diets Varying in Nutrient Specification and Phytase Dose
Source: Animals (Basel). 2022 Jun 29;12(13):1669. doi: 10.3390/ani12131669 (PMC9264997; doi:10.3390/ani12131669)
Supplement: Supplementary file 1 [file animals-12-01669-s001.zip]

Archive with 1 entries (1 files):
- animals-1751154-supplementary.xlsx
