# Supplementary material for: The Growth Performance, Nutrient Digestibility, Gut Bacteria and Bone Strength of Broilers Offered Alternative, Sustainable Diets Varying in Nutrient Specification and Phytase Dose
Source: Animals (Basel). 2022 Jun 29;12(13):1669. doi: 10.3390/ani12131669 (PMC9264997; doi:10.3390/ani12131669)
Supplement: Supplementary file 1 [file animals-12-01669-s001.zip › animals-1751154-supplementary.xlsx]

## Sheet: Supplementary Tab
Supplementary Table S1. Mean relative abundance of microbial genera in the jejunal digestive tract of broilers offered different experimental diets.
Phylum	Genus	PC1	PC2	NC	NC+	SEM	P-value
Firmicutes	Weissella	0.0056685	0.00546522	0.0044864	0.397699	0.0411407	<0.01
Firmicutes	Turicibacter	0.063556	0.421298	0.378849	0.471301	0.0600543	<0.01
Firmicutes	Clostridium_sensu_stricto_1	0.00615821	0.0377581	0.056589	0.0532382	0.00660574	<0.01
Actinobacteriota	Stackebrandtia	0.167258	0.0553151	0.0405474	0.0136524	0.0213801	0.03
Bacteroidota	Alloprevotella	0.00059321	0.0165219	0.0266332	0.0456432	0.00632216	0.04
Actinobacteriota	Brevibacterium	0.666627	0.2259	0.227327	0.0605405	0.0924228	0.04
Actinobacteriota	Patulibacter	0.0163131	0.00562618	0.00421729	0.002326	0.00181075	0.05
Firmicutes	Subdoligranulum	0.0553852	0.0223926	0.134129	0.0832961	0.0268745	0.05
Firmicutes	UCG-005	0.000665805	0.0091825	0.0175551	0.0272214	0.00314265	0.06
Proteobacteria	Aquamicrobium	0.0580517	0.0166021	0.00817536	0.00328892	0.00964264	0.06
Firmicutes	Leuconostoc	0.045748	0.0132568	0.0133645	0.00428156	0.00600788	0.06
Firmicutes	Oscillospirales_ge	0.00477859	0.00554978	0.010692	0.0157249	0.0020169	0.06
Firmicutes	Lactococcus	2.28158	1.43665	0.721406	0.409151	0.248781	0.06
Firmicutes	Anaerosalibacter	0.0456144	0.0156448	0.011633	0.00584319	0.00553648	0.07
Firmicutes	Pseudogracilibacillus	0.0228299	0.00800971	0.00866762	0.00484578	0.00269719	0.08
Firmicutes	Candidatus_Arthromitus	0.0046579	0.0148149	0.0177908	0.0270097	0.00426155	0.09
Firmicutes	Aerococcus	0.166409	0.012782	0.0774165	0.0933118	0.0219662	0.09
Firmicutes	Megasphaera	0.00157843	0.010418	0.0176068	0.0324592	0.00369991	0.09
Firmicutes	RF39_ge	0.0639348	0.0563947	0.125008	0.155834	0.0283523	0.11
Firmicutes	Clostridia_UCG-014_ge	0.0979759	0.0424732	0.0668868	0.15591	0.0217962	0.11
Bacteroidota	Prevotellaceae_NK3B31_group	0.00194844	0.0242823	0.0289314	0.0586612	0.0079869	0.13
Actinobacteriota	Dietzia	0.0338057	0.0137598	0.0116415	0.004456	0.00489139	0.15
Firmicutes	Blautia	0.0233157	0.00714501	0.00938731	0.0181803	0.00333374	0.18
Firmicutes	Romboutsia	15.4969	12.135	7.12987	14.6955	1.806	0.18
Firmicutes	Faecalibacterium	0.0590906	0.0388165	0.0225836	0.198214	0.0292719	0.18
Actinobacteriota	Nocardiopsis	0.0784222	0.0492316	0.0232827	0.0147035	0.00996895	0.23
Firmicutes	Ruminococcus	0.00172234	0.00509204	0.00537062	0.00821814	0.00083833	0.26
Firmicutes	Lactobacillus	56.5027	66.9863	48.5484	53.9319	3.00918	0.32
Actinobacteriota	Yaniella	0.0692579	0.039331	0.0257548	0.0102565	0.0110353	0.33
Firmicutes	Anaerostipes	0.0402842	0.0109402	0.0630394	0.0462797	0.0137758	0.35
Euryarchaeota	Methanobrevibacter	0.0133077	0.0203378	0.0150292	0.0256101	0.00295785	0.37
Spirochaetota	Treponema	0.00858229	0.0522448	0.0466375	0.108676	0.0130247	0.38
Firmicutes	Erysipelatoclostridium	0.0555364	0.0252159	0.0463019	0.106732	0.0169809	0.44
Firmicutes	Jeotgalicoccus	0.0984794	0.0233867	0.0354629	0.0412969	0.0104106	0.47
Firmicutes	Sellimonas	0.00750232	0.00353255	0.0108113	0.00873674	0.00241198	0.47
Actinobacteriota	CHKCI002	0.00838499	0.00817938	0.0272198	0.021364	0.00544875	0.59
Actinobacteriota	Corynebacterium	1.21761	0.374056	0.785955	1.141	0.168745	0.6
Firmicutes	Monoglobus	0.034248	0.025653	0.0697626	0.051418	0.0136099	0.63
Euryarchaeota	Methanosphaera	0.00227926	0.00446877	0.00474149	0.00869296	0.00103699	0.64
Firmicutes	Incertae_Sedis	0.0627331	0.0288088	0.0428906	0.0569607	0.0102501	0.67
Bacteroidota	Muribaculaceae_ge	0.00611019	0.0158896	0.0170994	0.0241955	0.00283361	0.7
Bacteroidota	Prevotellaceae_UCG-003	0.00522282	0.0154119	0.0129425	0.0229094	0.00264844	0.72
Proteobacteria	Ignatzschineria	0.0114224	0.00871297	0.00714822	0.00305351	0.0017545	0.73
Bacteroidota	F082_ge	0.0112766	0.0180002	0.00738747	0.00894542	0.00211043	0.74
Bacteroidota	Prevotellaceae_UCG-001	0.00485887	0.0130022	0.00957198	0.0158356	0.0019935	0.75
Planctomycetota	WD2101_soil_group_ge	0.00558846	0.00745968	0.00862426	0.0099277	0.0018937	0.81
Bacteroidota	Rikenellaceae_RC9_gut_group	0.0262544	0.0548889	0.0302628	0.0451784	0.00594932	0.82
Proteobacteria	Acinetobacter	0.0121847	0.00738107	0.00471817	0.017399	0.00336272	0.83
Bacteroidota	Prevotella	0.0719517	0.128934	0.0883467	0.230647	0.0277531	0.83
Firmicutes	Christensenellaceae_R-7_group	0.0130813	0.0167974	0.0119969	0.0169758	0.00173531	0.84
Firmicutes	NK4A214_group	0.00775811	0.0126509	0.00723335	0.0104879	0.00146467	0.84
Acidobacteriota	uncultured_ge	0.00838794	0.00928943	0.00948439	0.00858217	0.00139415	0.85
Firmicutes	Streptococcus	0.013333	0.0347373	0.0217486	0.0748851	0.0179885	0.97
Proteobacteria	uncultured	0.0334949	0.0302373	0.0286749	0.0326199	0.00455445	0.99
